# Supplementary material for: Report of a magpie preying on a post‐fledgling Daurian redstart
Source: Ecol Evol. 2023 Aug 9;13(8):e10412. doi: 10.1002/ece3.10412 (PMC10410626; doi:10.1002/ece3.10412)
Supplement: Supplementary file 1 — Video S1: [file ECE3-13-e10412-s001.zip]

Archive with 2 entries (2 files):
- ece310412-sup-0001-supinfo.docx
- ece310412-sup-0002-VideoS1.mp4
